# Supplementary material for: The p48 isoform of the PA2G4/EBP1/ITAF45 oncoprotein is required for the encephalomyocarditis virus IRES-driven translation initiation
Source: Nucleic Acids Res. 2025 Dec 3;53(22):gkaf1281. doi: 10.1093/nar/gkaf1281 (PMC12673855; doi:10.1093/nar/gkaf1281)
Supplement: gkaf1281_Supplemental_Files [file gkaf1281_supplemental_files.zip]

Archive with 2 entries (2 files):
- Kushchenko_ITAF45_Supplementary_Data.pdf
- Kushchenko_ITAF45_Supplementary_Data_Plasmid_Maps.zip
